# Supplementary material for: Family Physicians Working at Hospitals: A 20-Year Nationwide Trend Analysis in Taiwan
Source: Int J Environ Res Public Health. 2021 Aug 28;18(17):9097. doi: 10.3390/ijerph18179097 (PMC8431456; doi:10.3390/ijerph18179097)
Supplement: Supplementary file 1 [file ijerph-18-09097-s001.zip]

Archive with 1 entries (1 files):
- ijerph-1332272-supplementary.pdf
